# Supplementary material for: Ginkgetin attenuates bone loss in OVX mice by inhibiting the NF-κB/IκBα signaling pathway
Source: PeerJ. 2024 Jul 10;12:e17722. doi: 10.7717/peerj.17722 (PMC11246017; doi:10.7717/peerj.17722)
Supplement: Supplemental Information 1 [file peerj-12-17722-s001.zip]

Archive with 12 entries (12 files):
- 3D-analysis summary.xls
- Biochemical testing indicators.xls
- Data on mRNA expression of osteoclast related genes.xlsx
- GAPDH.tif
- Grayscale analysis.xls
- IKBa.tif
- OVX.png
- P65.tif
- PP65.tif
- Protein quantitative analysis.xlsx
- Quality Analysis Report of Ginkgo Biloba Flavonoids at 2-8 °C Plant Standard Pure Detection Conditions.doc
- wb.docx
