# Supplementary material for: Ginkgetin attenuates bone loss in OVX mice by inhibiting the NF-κB/IκBα signaling pathway
Source: PeerJ. 2024 Jul 10;12:e17722. doi: 10.7717/peerj.17722 (PMC11246017; doi:10.7717/peerj.17722)
Supplement: Supplemental Information 1 [file peerj-12-17722-s001.zip › 3D-analysis summary.xls]

## Sheet: trabecular bone 3D_.ctan
3D-analysis summary
Dataset	Pixel size	Unit	Lower grey threshold	Upper grey threshold	Tissue volume	Bone volume	Percent bone volume	Trabecular thickness	Trabecular separation	Trabecular number	Structure model index	Bone mineral density	MEAN	SD	P(VS sham)	P(VS ovx)
		U			TV	BV	BV/TV	Tb.Th	Tb.Sp	Tb.N	SMI	BMD
	um				U^3	U^3	%	U	U	1/U		g/cm^3
Sham	8.9658	mm	80	255	3.42195	0.17711	5.17578	0.05651	0.32306	0.93901	2.82469	0.14272	0.15052	0.0100936
	8.9658	mm	80	255	3.21604	0.19469	6.05381	0.07043	0.28432	1.09351	2.73698	0.16192
	8.9658	mm	80	255	3.33075	0.17009	5.10662	0.05157	0.29235	0.99627	2.89983	0.14692
OVX	8.9658	mm	80	255	3.00528	0.04017	1.3367	0.06644	0.75887	0.30655	2.87842	0.07228	0.0661333	0.00532351	<0.0001
	8.9658	mm	80	255	3.30852	0.03874	1.17099	0.06631	0.82634	0.24658	2.01295	0.06312
	8.9658	mm	80	255	3.40959	0.03076	0.90221	0.05442	0.65228	0.2458	2.93448	0.063
OVX+GK(low)	8.9658	mm	80	255	3.30222	0.05967	1.80682	0.05227	0.6201	0.34567	2.63701	0.08209	0.08378	0.00285816	<0.0001	0.0256
	8.9658	mm	80	255	3.24648	0.07607	2.34312	0.05487	0.72247	0.42706	2.44948	0.08217
	8.9658	mm	80	255	2.85286	0.05728	2.00783	0.05626	0.54125	0.35691	2.83838	0.08708
OVX+GK(mid)	8.9658	mm	80	255	3.10158	0.08642	2.78636	0.05329	0.48604	0.5229	2.49774	0.094	0.0985533	0.00649425	<0.0001	0.0002
	8.9658	mm	80	255	2.78843	0.07347	2.63468	0.0555	0.52863	0.45264	2.73171	0.09567
	8.9658	mm	80	255	2.97595	0.09319	3.13137	0.05734	0.56681	0.5461	2.5052	0.10599
OVX+GK(high)	8.9658	mm	80	255	2.7616	0.09713	3.51716	0.05364	0.43789	0.65568	2.65928	0.1121	0.112487	0.000400666	<0.0001	<0.0001
	8.9658	mm	80	255	2.67804	0.10495	3.91905	0.05061	0.45368	0.75348	2.30915	0.1129
	8.9658	mm	80	255	2.69253	0.10635	3.94995	0.05307	0.42678	0.74436	2.21714	0.11246
OVX+PGE2	8.9658	mm	80	255	2.99141	0.12416	4.1504	0.05357	0.37225	0.78809	2.51029	0.11956	0.119563	0.004245	0.0003	<0.0001
	8.9658	mm	80	255	3.0486	0.12975	4.25605	0.05349	0.41038	0.73964	2.42157	0.12381
	8.9658	mm	80	255	2.69706	0.11928	4.42253	0.04968	0.39772	0.89024	2.17604	0.11532
