# Supplementary material for: Ginkgetin attenuates bone loss in OVX mice by inhibiting the NF-κB/IκBα signaling pathway
Source: PeerJ. 2024 Jul 10;12:e17722. doi: 10.7717/peerj.17722 (PMC11246017; doi:10.7717/peerj.17722)
Supplement: Supplemental Information 1 [file peerj-12-17722-s001.zip › Biochemical testing indicators.xls]

## Sheet: ALP
ALP	(U/L)
	0W	AV	MEAN	1W	AV	MEAN	2W	AV	MEAN	3W	AV	MEAN	4W	AV	MEAN	P
Sham	78.9	80.8667	2.05508	82.2	79.6	2.25167	78.2	82.1	3.63731	79.3	79.4333	0.23094	83.3	84.1	1.56205
	80.7			78.3			82.7			79.7			85.9
	83			78.3			85.4			79.3			83.1
OVX	78.3	80.8667	2.25019	120.8	120.667	0.80829	139.3	140.267	3.45302	161.5	157.267	4.52364	167	167.533	2.73922	<0.0001
	81.8			121.4			137.4			152.5			170.5
	82.5			119.8			144.1			157.8			165.1
OVX+GK(low)	82.4	81.8	0.953939	117.8	113.433	4.01539	142.7	136.9	5.1643	159.3	153.467	7.14306	173.1	170.167	5.69766	<0.0001
	82.3			109.9			135.2			155.6			173.8
	80.7			112.6			132.8			145.5			163.6
OVX+GK(mid)	80.5	81.6667	1.15036	112	114.733	3.82143	130.6	138.067	6.63802	153.2	151.667	2.40069	158.3	159.233	4.769	<0.0001
	81.7			119.1			143.3			152.9			164.4
	82.8			113.1			140.3			148.9			155
OVX+GK(high)	81.6	81.5667	1.35031	107.8	113.7	5.26023	142.2	140.367	6.64254	152.8	148.5	3.72693	163.6	164.233	6.67258	<0.0001
	80.2			115.4			145.9			146.5			157.9
	82.9			117.9			133			146.2			171.2
OVX+PGE2	82.6	80.4	1.90788	110.5	115.233	6.31216	142.7	138.933	7.05006	148.7	155.233	6.70622	158.9	163.733	7.35686	<0.0001
	79.2			122.4			130.8			154.9			160.1
	79.4			112.8			143.3			162.1			172.2

## Sheet: P
serum P	(mmol/L)
	0W	AV	MEAN	1W	AV	MEAN	2W	AV	MEAN	3W	AV	MEAN	4W	AV	MEAN	P
Sham	2.09	1.99	0.0888819	2.01	2	0.0655744	2.12	2.05333	0.0702377	2.12	2.08	0.052915	2.06	2.1	0.052915
	1.96			2.06			1.98			2.02			2.16
	1.92			1.93			2.06			2.1			2.08
OVX	1.99	2.07333	0.085049	2.21	2.35667	0.12741	2.61	2.57	0.0360555	2.67	2.61	0.072111	2.74	2.68667	0.0680686	<0.0001
	2.16			2.44			2.56			2.53			2.61
	2.07			2.42			2.54			2.63			2.71
OVX+GK(low)	2.12	2.09	0.0984886	2.51	2.44	0.0818535	2.5	2.52	0.02	2.65	2.56333	0.090185	2.84	2.72	0.108167	<0.0001
	1.98			2.46			2.54			2.47			2.69
	2.17			2.35			2.52			2.57			2.63
OVX+GK(mid)	2.1	2.01333	0.0750555	2.39	2.33333	0.106927	2.57	2.54333	0.0251661	2.6	2.6	0.11	2.78	2.66333	0.110604	<0.0001
	1.97			2.21			2.52			2.49			2.56
	1.97			2.4			2.54			2.71			2.65
OVX+GK(high)	2.04	2.01333	0.0929157	2.39	2.38667	0.0251661	2.66	2.57	0.0793725	2.61	2.61667	0.0404145	2.83	2.78333	0.064291	<0.0001
	2.09			2.41			2.51			2.58			2.71
	1.91			2.36			2.54			2.66			2.81
OVX+PGE2	1.97	1.99	0.0916515	2.41	2.38667	0.0251661	2.66	2.61	0.0556776	2.62	2.64333	0.0208167	2.82	2.72667	0.090185	<0.0001
	2.09			2.36			2.55			2.66			2.72
	1.91			2.39			2.62			2.65			2.64

## Sheet: Ca
serum Ca	(mmol/L)
	0W	AV	MEAN	1W	AV	MEAN	2W	AV	MEAN	3W	AV	MEAN	4W	AV	MEAN	P
Sham	2.71	2.77	0.0655744	2.75	2.75667	0.0404145	2.88	2.8	0.072111	2.79	2.78333	0.0404145	2.88	2.77667	0.0907377
	2.84			2.8			2.74			2.74			2.74
	2.76			2.72			2.78			2.82			2.71
OVX	2.8	2.76	0.0608276	2.36	2.32	0.0781025	2.28	2.21	0.0608276	2.04	2.07	0.0264575	1.97	2.02667	0.051316	<0.0001
	2.69			2.23			2.17			2.09			2.07
	2.79			2.37			2.18			2.08			2.04
OVX+GK(low)	2.88	2.77667	0.0896289	2.36	2.29	0.0888819	2.12	2.15333	0.0288675	2.05	2.11	0.0556776	2.08	2.01	0.07	<0.0001
	2.73			2.19			2.17			2.16			1.94
	2.72			2.32			2.17			2.12			2.01
OVX+GK(mid)	2.83	2.70667	0.107858	2.32	2.28667	0.0945163	2.24	2.21667	0.0404145	2.11	2.09667	0.023094	2.12	2.02333	0.085049	<0.0001
	2.63			2.18			2.17			2.07			1.99
	2.66			2.36			2.24			2.11			1.96
OVX+GK(high)	2.92	2.83667	0.104083	2.36	2.30667	0.0680686	2.31	2.2	0.0964365	2.11	2.15	0.0608276	2.08	2.02667	0.0680686	<0.0001
	2.72			2.23			2.13			2.22			2.05
	2.87			2.33			2.16			2.12			1.95
OVX+PGE2	2.82	2.74667	0.0665833	2.37	2.36333	0.0404145	2.35	2.27333	0.070946	2.11	2.13333	0.0251661	1.92	1.94	0.0818535	<0.0001
	2.73			2.4			2.21			2.16			2.03
	2.69			2.32			2.26			2.13			1.87
