# Supplementary material for: Ginkgetin attenuates bone loss in OVX mice by inhibiting the NF-κB/IκBα signaling pathway
Source: PeerJ. 2024 Jul 10;12:e17722. doi: 10.7717/peerj.17722 (PMC11246017; doi:10.7717/peerj.17722)
Supplement: Supplemental Information 1 [file peerj-12-17722-s001.zip › Data on mRNA expression of osteoclast related genes.xlsx]

## Sheet: Sheet1
Well	Sample Name	Ct	△Ct	△△Ct	2-△△Ct	mean	SD	p（VS Sham）	p（VS Ovx）		Task	Ct
Ctsk	sham	26.1554	12.7677	-0.0592195	1.0419						Gapdh	13.3877
	sham	26.0676	12.8498	0.0229006	0.984252	1.00043	0.0362025				Gapdh	13.2178
	sham	26.0045	12.8632	0.0363188	0.97514						Gapdh	13.1413
			12.8269
	ovx	23.9018	10.3946	-2.43229	5.3975						Gapdh	13.5072
	ovx	23.857	10.4702	-2.35668	5.12191	5.15115	0.233104	<0.0001			Gapdh	13.3868
	ovx	23.5564	10.5241	-2.30277	4.93405						Gapdh	13.0322
	ovx+Ginkgetin (low)	24.1743	10.7615	-2.06536	4.18538						Gapdh	13.4128
	ovx+Ginkgetin (low)	24.323	10.859	-1.96788	3.91193	3.99111	0.169196	<0.0001	0.0022		Gapdh	13.464
	ovx+Ginkgetin (low)	24.2897	10.8723	-1.95458	3.87602						Gapdh	13.4174
	ovx+Ginkgetin (mid)	25.0966	11.3535	-1.47342	2.7768						Gapdh	13.7431
	ovx+Ginkgetin (mid)	24.7341	11.3638	-1.46304	2.75689	2.71548	0.0895178	<0.0001	<0.0001		Gapdh	13.3702
	ovx+Ginkgetin (mid)	24.8637	11.4413	-1.38557	2.61276						Gapdh	13.4224
	ovx+Ginkgetin (high)	25.1482	11.9199	-0.907001	1.87514						Gapdh	13.2283
	ovx+Ginkgetin (high)	25.314	11.8763	-0.950636	1.93272	1.96864	0.115719	0.0002	<0.0001		Gapdh	13.4378
	ovx+Ginkgetin (high)	25.376	11.7578	-1.06906	2.09806						Gapdh	13.6181
	ovx+PGE2	25.4607	11.842	-0.984869	1.97913						Gapdh	13.6187
	ovx+PGE2	25.287	12.0122	-0.814739	1.75898	1.89121	0.116571	0.0002	<0.0001		Gapdh	13.2748
	ovx+PGE2	25.3341	11.8742	-0.952714	1.93551						Gapdh	13.4599
Well	Sample Name	Ct	△Ct	△△Ct	2-△△Ct	mean	SD				Task	Ct
Trap	sham	26.8404	13.4527	0.060626	0.958848						Gapdh	13.3877
	sham	26.5759	13.3581	-0.033998	1.02385	1.00044	0.0361146				Gapdh	13.2178
	sham	26.5068	13.3654	-0.026628	1.01863						Gapdh	13.1413
			13.3921
	ovx	24.9607	11.4535	-1.9386	3.83333						Gapdh	13.5072
	ovx	24.7883	11.4015	-1.99058	3.97397	3.977	0.145218	<0.0001			Gapdh	13.3868
	ovx	24.3804	11.3481	-2.04394	4.12372						Gapdh	13.0322
	ovx+Ginkgetin (low)	25.0873	11.6745	-1.71756	3.2888						Gapdh	13.4128
	ovx+Ginkgetin (low)	25.0386	11.5746	-1.81747	3.52464	3.37024	0.133777	<0.0001	0.006		Gapdh	13.464
	ovx+Ginkgetin (low)	25.0881	11.6708	-1.72128	3.29729						Gapdh	13.4174
	ovx+Ginkgetin (mid)	25.7241	11.9809	-1.41113	2.65946						Gapdh	13.7431
	ovx+Ginkgetin (mid)	25.5627	12.1925	-1.19959	2.29675	2.39971	0.226556	0.0005	0.0005		Gapdh	13.3702
	ovx+Ginkgetin (mid)	25.6491	12.2267	-1.16537	2.24291						Gapdh	13.4224
	ovx+Ginkgetin (high)	25.7573	12.529	-0.863104	1.81895						Gapdh	13.2283
	ovx+Ginkgetin (high)	25.9544	12.5167	-0.875412	1.83453	1.788	0.0675513	<0.0001	<0.0001		Gapdh	13.4378
	ovx+Ginkgetin (high)	26.2358	12.6176	-0.774434	1.71052						Gapdh	13.6181
	ovx+PGE2	26.2725	12.6538	-0.738312	1.66822						Gapdh	13.6187
	ovx+PGE2	25.9714	12.6966	-0.69551	1.61946	1.63145	0.0324848	<0.0001	<0.0001		Gapdh	13.2748
	ovx+PGE2	26.1679	12.708	-0.684067	1.60666						Gapdh	13.4599
Well	Sample Name	Ct	△Ct	△△Ct	2-△△Ct	mean	SD				Task	Ct
C-fos	sham	26.3431	12.9553	0.0461859	0.968493						Gapdh	13.3877
	sham	26.1314	12.9136	0.00441004	0.996948	1.00038	0.0337307				Gapdh	13.2178
	sham	25.9999	12.8586	-0.050596	1.03569						Gapdh	13.1413
			12.9092
	ovx	23.9563	10.449	-2.46012	5.50262						Gapdh	13.5072
	ovx	23.9393	10.5525	-2.3567	5.12197	5.08802	0.432582	<0.0001			Gapdh	13.3868
	ovx	23.7274	10.6952	-2.21396	4.63946						Gapdh	13.0322
	ovx+Ginkgetin (low)	24.3358	10.923	-1.98615	3.96179						Gapdh	13.4128
	ovx+Ginkgetin (low)	24.2559	10.7918	-2.11733	4.33889	4.16959	0.191477	<0.0001	0.0282		Gapdh	13.464
	ovx+Ginkgetin (low)	24.2533	10.836	-2.07316	4.20809						Gapdh	13.4174
	ovx+Ginkgetin (mid)	24.9899	11.2468	-1.66234	3.16529						Gapdh	13.7431
	ovx+Ginkgetin (mid)	24.678	11.3077	-1.60141	3.0344	3.14797	0.105977	<0.0001	0.0017		Gapdh	13.3702
	ovx+Ginkgetin (mid)	24.6337	11.2113	-1.69787	3.24422						Gapdh	13.4224
	ovx+Ginkgetin (high)	25.0908	11.8624	-1.04673	2.06585						Gapdh	13.2283
	ovx+Ginkgetin (high)	25.3536	11.9159	-0.993296	1.99073	2.05318	0.057185	<0.0001	0.0003		Gapdh	13.4378
	ovx+Ginkgetin (high)	25.4549	11.8367	-1.07243	2.10298						Gapdh	13.6181
	ovx+PGE2	25.4313	11.8126	-1.09654	2.13841						Gapdh	13.6187
	ovx+PGE2	25.1891	11.9143	-0.994904	1.99295	2.01406	0.115244	0.0001	0.0003		Gapdh	13.2748
	ovx+PGE2	25.4349	11.975	-0.934207	1.91084						Gapdh	13.4599
Well	Sample Name	Ct	△Ct	△△Ct	2-△△Ct	mean	SD				Task	Ct
Nfatc1	sham	17.7259	4.3382	0.00262578	0.998182						Gapdh	13.3877
	sham	17.4943	4.27649	-0.0590827	1.0418	1.00054	0.0401419				Gapdh	13.2178
	sham	17.5333	4.39203	0.0564569	0.961623						Gapdh	13.1413
			4.33557
	ovx	15.9577	2.45049	-1.88508	3.69373						Gapdh	13.5072
	ovx	15.9076	2.52077	-1.8148	3.51811	3.49016	0.218896	<0.0001			Gapdh	13.3868
	ovx	15.6635	2.63131	-1.70426	3.25863						Gapdh	13.0322
	ovx+Ginkgetin (low)	16.1478	2.73505	-1.60052	3.03252						Gapdh	13.4128
	ovx+Ginkgetin (low)	16.2631	2.79908	-1.5365	2.90089	2.95311	0.0698988	<0.0001	0.0155		Gapdh	13.464
	ovx+Ginkgetin (low)	16.204	2.78668	-1.54889	2.92592						Gapdh	13.4174
	ovx+Ginkgetin (mid)	16.8587	3.11562	-1.21995	2.32939						Gapdh	13.7431
	ovx+Ginkgetin (mid)	16.6982	3.32797	-1.00761	2.01057	2.21276	0.175785	0.0003	0.0014		Gapdh	13.3702
	ovx+Ginkgetin (mid)	16.5574	3.135	-1.20057	2.2983						Gapdh	13.4224
	ovx+Ginkgetin (high)	16.7928	3.56448	-0.771093	1.70656						Gapdh	13.2283
	ovx+Ginkgetin (high)	17.028	3.59021	-0.745365	1.6764	1.70087	0.0221778	<0.0001	0.0001		Gapdh	13.4378
	ovx+Ginkgetin (high)	17.1716	3.55346	-0.782109	1.71964						Gapdh	13.6181
	ovx+PGE2	17.2187	3.59996	-0.735611	1.6651						Gapdh	13.6187
	ovx+PGE2	16.8973	3.62243	-0.713139	1.63937	1.60653	0.080204	0.0003	0.0002		Gapdh	13.2748
	ovx+PGE2	17.1961	3.73614	-0.599429	1.51512						Gapdh	13.4599
