# Supplementary material for: Ginkgetin attenuates bone loss in OVX mice by inhibiting the NF-κB/IκBα signaling pathway
Source: PeerJ. 2024 Jul 10;12:e17722. doi: 10.7717/peerj.17722 (PMC11246017; doi:10.7717/peerj.17722)
Supplement: Supplemental Information 1 [file peerj-12-17722-s001.zip › Grayscale analysis.xls]

## Sheet: Sheet1
GAPDH		Area	Mean	Min	Max	IntDen	RawIntDen			Area	Mean	Min	Max	IntDen	RawIntDen			Area	Mean	Min	Max	IntDen	RawIntDen
sham	1	0.138	138.033	13	255	19.116	1620444		7	0.138	138.043	13	255	19.117	1720571		13	0.138	138.045	13	255	19.118	1720597
ovx	2	0.142	132.054	15	255	18.734	1586067		8	0.142	132.066	15	255	18.736	1686215		14	0.142	132.061	15	255	18.735	1686158
ovx+Ginkgetin (low)	3	0.128	151.155	18	255	19.348	1641307		9	0.128	151.131	18	255	19.345	1741025		15	0.128	151.096	18	255	19.34	1740631
ovx+Ginkgetin (mid)	4	0.122	162.861	18	255	19.804	1682349		10	0.122	162.894	18	255	19.808	1782714		16	0.122	162.904	20	255	19.809	1782817
ovx+Ginkgetin (high)	5	0.149	130.933	15	255	19.553	1659739		11	0.149	130.938	15	255	19.553	1759812		17	0.149	130.938	17	255	19.553	1759801
ovx+PGE2	6	0.132	149.668	16	255	19.716	1674461		12	0.132	149.646	16	255	19.713	1774200		18	0.132	149.603	16	255	19.708	1773688
IKBα		Area	Mean	Min	Max	IntDen	RawIntDen			Area	Mean	Min	Max	IntDen	RawIntDen			Area	Mean	Min	Max	IntDen	RawIntDen
sham	1	0.1	98.418	14	230	9.798	881825	0.544187	7	0.1	98.43	14	230	9.799	881937	0.512584	13	0.1	98.4	14	230	9.796	881662	0.512416
ovx	2	0.101	13.82	0	28	1.4	126035	0.0794639	8	0.101	13.779	0	28	1.396	125669	0.0745273	14	0.101	13.814	0	28	1.4	125986	0.0747178
ovx+Ginkgetin (low)	3	0.09	28.007	0	82	2.524	227194	0.138423	9	0.09	28.001	0	82	2.524	227142	0.130465	15	0.09	28.024	0	82	2.526	227330	0.130602
ovx+Ginkgetin (mid)	4	0.075	42.425	0	118	3.168	285099	0.169465	10	0.075	42.433	0	118	3.168	285153	0.159954	16	0.075	42.478	0	118	3.172	285453	0.160113
ovx+Ginkgetin (high)	5	0.083	59.819	0	174	4.977	447922	0.269875	11	0.083	59.879	0	174	4.982	448373	0.254785	17	0.083	59.803	0	174	4.976	447807	0.254465
ovx+PGE2	6	0.093	72.847	8	218	6.799	611915	0.36544	12	0.093	72.9	8	218	6.804	612364	0.345149	18	0.093	72.991	8	218	6.812	613122	0.345676
P65		Area	Mean	Min	Max	IntDen	RawIntDen			Area	Mean	Min	Max	IntDen	RawIntDen			Area	Mean	Min	Max	IntDen	RawIntDen
sham	1	0.071	137.85	35	255	9.803	832243		7	0.071	137.911	33	255	9.807	882633		13	0.071	137.645	35	255	9.788	880930
ovx	2	0.082	117.363	25	255	9.639	817544		8	0.082	117.346	24	255	9.638	867423		14	0.082	117.136	25	255	9.621	865872
ovx+Ginkgetin (low)	3	0.082	112.602	24	255	9.248	782353		9	0.082	112.607	23	255	9.249	832394		15	0.082	112.566	23	255	9.245	832091
ovx+Ginkgetin (mid)	4	0.09	106.327	22	238	9.527	807424		10	0.09	106.422	23	238	9.535	858185		16	0.09	106.162	22	238	9.512	856090
ovx+Ginkgetin (high)	5	0.084	118.652	25	255	9.977	847959		11	0.084	118.648	25	255	9.977	897927		17	0.084	118.577	22	255	9.971	897393
ovx+PGE2	6	0.085	109.904	23	255	9.378	794059		12	0.085	109.927	23	255	9.38	844243		18	0.085	109.663	23	255	9.358	842211
p-P65		Area	Mean	Min	Max	IntDen	RawIntDen			Area	Mean	Min	Max	IntDen	RawIntDen			Area	Mean	Min	Max	IntDen	RawIntDen
sham	1	0.112	38.368	19	64	4.297	386750	0.464708	7	0.112	38.333	19	64	4.293	386392	0.437772	13	0.112	38.379	19	64	4.298	386858	0.439147
ovx	2	0.097	102.89	23	255	9.987	898847	1.09945	8	0.097	102.926	23	255	9.991	899163	1.03659	14	0.097	102.646	23	255	9.964	896717	1.03562
ovx+Ginkgetin (low)	3	0.094	90.379	22	225	8.484	763521	0.975929	9	0.094	90.364	22	225	8.482	763391	0.917103	15	0.094	90.329	22	225	8.479	763099	0.917086
ovx+Ginkgetin (mid)	4	0.092	74.266	18	171	6.813	613136	0.759373	10	0.092	74.265	18	171	6.813	613130	0.71445	16	0.092	74.141	18	171	6.801	612109	0.715005
ovx+Ginkgetin (high)	5	0.082	61.41	17	128	5.044	553944	0.653267	11	0.082	61.419	17	128	5.045	554010	0.616988	17	0.082	61.306	17	128	5.035	553177	0.616427
ovx+PGE2	6	0.095	62.581	18	144	5.93	533689	0.672102	12	0.095	62.622	18	144	5.934	534044	0.632571	18	0.095	62.521	18	144	5.924	533181	0.633073
归一化
IKBα/GAPDH				mean				AV	SD	p（VS Sham）	p（VS Ovx）
sham	0.544187	0.512584	0.512416	0.523063	1.04039	0.979967	0.979646	1	0.0349763
ovx	0.0794639	0.0745273	0.0747178		0.15192	0.142483	0.142847	0.14575	0.0053469	<0.0001
ovx+Ginkgetin (low)	0.138423	0.130465	0.130602		0.264639	0.249424	0.249687	0.254583	0.00870913	<0.0001	<0.0001
ovx+Ginkgetin (mid)	0.169465	0.159954	0.160113		0.323986	0.305804	0.306108	0.311966	0.0104108	<0.0001	<0.0001
ovx+Ginkgetin (high)	0.269875	0.254785	0.254465		0.515952	0.487102	0.48649	0.496514	0.016836	<0.0001	<0.0001
ovx+PGE2	0.36544	0.345149	0.345676		0.698655	0.659863	0.66087	0.673129	0.0221114	0.0002	<0.0001
p-P65/P65				mean				AV	SD	p
sham	0.464708	0.437772	0.439147	0.447209	1.03913	0.978898	0.981973	1	0.0339217
ovx	1.09945	1.03659	1.03562		2.45846	2.31791	2.31575	2.36404	0.0817806	<0.0001
ovx+Ginkgetin (low)	0.975929	0.917103	0.917086		2.18227	2.05073	2.05069	2.09456	0.0759558	<0.0001	0.0139
ovx+Ginkgetin (mid)	0.759373	0.71445	0.715005		1.69803	1.59757	1.59882	1.63147	0.057641	<0.0001	0.0002
ovx+Ginkgetin (high)	0.653267	0.616988	0.616427		1.46077	1.37964	1.37839	1.40626	0.0472036	0.0003	<0.0001
ovx+PGE2	0.672102	0.632571	0.633073		1.50288	1.41449	1.41561	1.44433	0.0507142	0.0002	<0.0001
