# Supplementary material for: Ginkgetin attenuates bone loss in OVX mice by inhibiting the NF-κB/IκBα signaling pathway
Source: PeerJ. 2024 Jul 10;12:e17722. doi: 10.7717/peerj.17722 (PMC11246017; doi:10.7717/peerj.17722)
Supplement: Supplemental Information 1 [file peerj-12-17722-s001.zip › Protein quantitative analysis.xlsx]

## Sheet: 总蛋白
	Concentration（mg/ml）	OD value	OD-OD
	0	0.041	0
	0.25	0.12	0.079
	0.5	0.208	0.167
	0.75	0.289	0.248
	1	0.356	0.315
	1.25	0.438	0.397
	1.5	0.517	0.476
	1.75	0.633	0.592
	Sample	OD value	OD-OD			Concentration（mg/ml）	volume(ul)
	sham	0.332	0.291	0.2937	0.8957	7.1656	4.36111
	ovx	0.258	0.217	0.2197	0.670021	5.36017	5.83004
	ovx+Ginkgetin (low)	0.247	0.206	0.2087	0.636475	5.0918	6.13732
	ovx+Ginkgetin (mid)	0.346	0.305	0.3077	0.938396	7.50717	4.16269
	ovx+Ginkgetin (high)	0.314	0.273	0.2757	0.840805	6.72644	4.64584
	ovx+PGE2	0.325	0.284	0.2867	0.874352	6.99482	4.46759
